# Supplementary material for: Cellulose Fiber with Enhanced Mechanical Properties: The Role of Co-Solvents in Gel-like NMMO System
Source: Gels. 2024 Sep 23;10(9):607. doi: 10.3390/gels10090607 (PMC11430876; doi:10.3390/gels10090607)
Supplement: Supplementary file 1 [file gels-10-00607-s001.zip]

Archive with 1 entries (1 files):
- gels-3207940-supplementary.pdf
